# Supplementary material for: Predictive Values of N-Terminal Pro-B-Type Natriuretic Peptide and Cardiac Troponin I for Myocardial Fibrosis in Hypertrophic Obstructive Cardiomyopathy
Source: PLoS One. 2016 Jan 14;11(1):e0146572. doi: 10.1371/journal.pone.0146572 (PMC4713160; doi:10.1371/journal.pone.0146572)
Supplement: S1 Table — (XLSX) [file pone.0146572.s001.xlsx]

## Sheet: Raw data
Patient ID	gender (1=male, 2=female)	age	body weight (kg)	height (cm)	Body mass index (kg/m2)	Body surface area (m2)	Hypertension	Diabetes mellitus	Hypercholesterolemia	Current smoker	duration from diagnosis (month)	dyspnea	NYHA functional class	chest pain	syncope	palpitation	family history of HCM	family history of SCD	SBP(mmHg）	DBP（mmHg）	HR（bpm）	atrial fibrillation	Non-sustained VT	β blockers	calcium antagonists	amiodarone	ACEI/ARB	statins	aspirin	diuretics	Trimetazidine	creatitine(umol/L)	hs-CRP (mg/L)	NT-proBNP (pmol/L)	big ET-1 (poml/L)	cTnI(ng/ml)	CK-MB(IU/L)	TTE-SAM	TTE-mitral regurgitation (0=absent, 1=mild, 2=moderate, 3=severe)	resting LVOT gradient (mmHg)	Peak LVOT gradient at rest or after provocation	TTE激发后LVOTG	Latent LVOT obstruction	Concomitant mid-ventricular obstruction	MRI-LAD (mm)	MRI-LVEDD (mm)	MRI-maximal wall thickness (mm)	MRI-MWT≥30mm	MRI-LVEF
1	2	20	60	158	24.0346	1.6	0	0	0	0	12	0	1	1	0	0	1	1	110	70	72	0	0	1	0	0	0	0	0	1	0	57.15	1.33	2901.1	0.25	0.076	16	1	1	85	85	#NULL!	0	0	28	41	22	0	81.6
2	2	39	62	160	24.2188	1.6	1	0	0	0	60	1	3	0	0	0	1	0	120	70	68	0		1	0	0	0	0	1	0	0	48.82	0.21	3084.2	0.49	0.019	10	1	2	74	74	#NULL!	0	0	47	44	23	0	69.8
3	2	39	65	163	24.4646	1.7	0	0	0	0	10	1	3	0	0	1	0	0	130	80	93	0	0	0	1	0	0	0	0	1	0	64	1.34	1397.6	0.22	0.009	5	1	2	100	100	#NULL!	0	0	31	46	23	0	53.3
4	1	57	80	178	25.2493	2	1	0	0	0	3	1	3	1	0	0	0	0	125	80	53	0	1	1	1	1	1	0	0	0	0	65.32	0.02	1549.1	0.21		8	1	1	55	55	75	0	0	44	51	24	0	71.4
5	2	62	62	165	22.7732	1.7	0	0	0	0	84	1	3	0	1	0	0	0	120	80	102	0	0	0	0	0	0	0	0	0	0	66.1	6.11	3906.6	0.44	0.03	12	1	1	67	67	#NULL!	0	0	44	43	28	0	62.1
6	1	42	75	176	24.2123	1.9	0	0	0	1	60	1	3	0	0	0	1	0	110	70	59	0	0	1	0	0	1	0	0	0	0	68.52	0.03	1357.8	0.16	0.009	12	1	3	81	81	#NULL!	0	0	43	51	28	0	68.1
7	2	60	60	160	23.4375	1.6	1	0	0	0	48	1	3	1	0	0	0	0	130	80	53	0	0	1	1	0	1	1	1	0	0	50.6	7.61	803.1	0.27	0.019	9	1	0	110	110	#NULL!	0	0	41	45	22	0	71.8
8	2	44	65	162	24.7676	1.7	0	0	0	0	96	0	2	1	1	0	0	0	110	70	72	0	0	1	0	0	0	0	0	0	0	56.59	0.64	3921.9	0.2	0.045	10	1	0	44	84	84	0	1	50	42	30	1	76.6
9	1	35	75	180	23.1481	1.9	0	0	0	0	1	1	2	1	0	0	0	0	120	70	65	0	0	1	1	0	0	0	0	0	0	89.51	0.28	878.4	0.11	0.01	12	1	1	58	58	#NULL!	0	0	36	45	23	0	69.1
10	2	56	51	156	20.9566	1.4	1	0	0	0	2	1	2	0	0	1	0	0	130	80	86	1	0	1	0	0	0	0	0	0	0	64.85	0.45	3194.7	0.43	0.032	10	1	2	115	115	#NULL!	0	0	45	45	27	0	73.1
11	2	64	70	158	28.0404	1.7	1	0	1	0	12	1	3	1	0	0	1	0	120	80	72	0	0	1	1	0	0	1	0	0	0	68.81	1.43	1896.6	0.21	0.008	8	1	2	146	146	#NULL!	0	0	48	50	22	0	70.3
12	1	59	90	180	27.7778	2.1	0	0	1	0	216	1	2	0	1	0	1	0	120	80	78	0	0	0	0	0	0	0	0	0	0	93.7	12.89	1692.5	0.21	0.048	13	1	1	64	64	#NULL!	0	0	42	48	25	0	63.1
13	1	56	76	178	23.9869	1.9	0	1	0	1	60	1	2	0	0	1	0	0	90	60	77	1	0	0	0	0	0	0	0	0	0	76.37	1.53	3752.6	0.58	0.025	8	1	2	81	81	#NULL!	0	0	50	45	25	0	52.9
14	1	42	60	160	23.4375	1.7	1	0	1	1	3	1	2	0	1	0	0	1	110	70	75	0	0	0	0	0	0	0	0	0	0	82.3	0.69	861.2	0.21	0.015	15	1	2	96	96	#NULL!	0	0	42	45	18	0	69.8
15	1	46	65	160	25.3906	1.7	0	0	0	0	36	1	2	0	1	0	0	0	115	85	70	0	0	1	0	0	0	1	1	0	0	82.7	0.18	1427.2	0.32	0.009	14	1	1	60	60	#NULL!	0	1	39	44	21	0	71.8
16	2	36	55	168	19.487	1.6	0	0	0	0	12	1	2	1	1	0	1	1	120	80	88	0	0	1	0	0	0	0	0	0	0	51.69	0.01	2466.2	0.59	0.025	13	1	2	64	64	#NULL!	0	0	60	45	24	0	62.8
17	2	45	63	160	24.6094	1.6	0	0	0	0	24	1	2	0	1	0	0	0	110	70	60	0	0	0	0	0	0	0	0	0	0	56.03	0.55	2799.4	0.33	0.017	11	1	2	85	85	#NULL!	0	0	51	45	27	0	71.5
18	1	55	50	160	19.5312	1.5	0	0	0	0	6	1	4	0	1	0	0	0	112	60	64	0	0	1	0	0	0	0	0	0	0	65.51	0.31	1875.2	0.31	0.043	9	1	2	88	88	#NULL!	0	0	38	50	18	0	76.9
19	1	61	69	170	23.8754	1.8	0	0	1	0	72	1	3	0	0	0	0	0	90	60	68	0	0	1	0	0	0	0	1	0	0	65.03	0.01	1350.2	0.21	0.033	8	1	1	74	74	#NULL!	0	0	45	48	25	0	74.1
20	1	59	80	170	27.7	1.9	0	0	0	1	12	1	3	0	0	0	0	0	90	60	58	0	0	0	0	0	0	0	1	0	0	78.28	0.98	3042.4	0.55	0.041	12	1	2	104	104	#NULL!	0	0	52	49	27	0	69.7
21	2	44	56	160	21.875	1.6	0	0	0	0	1	1	4	0	0	0	0	0	110	70	60	0	0	1	0	0	0	0	0	0	1	65.29	0.01	1148.3	0.11	0.014	12	1	1	60	60	#NULL!	0	0	34	42	20	0	54.3
22	1	20	86	182	25.963	2.1	0	0	0	1	1	1	2	0	0	1	1	0	120	70	70	0	0	1	0	0	0	0	0	0	0	78.49	0.92	4581.1	0.22	0.062	17	1	2	74	74	#NULL!	0	0	23	40	44	1	71.9
23	2	37	66	158	26.4381	1.7	0	0	0	0	96	1	3	0	0	0	0	0	120	80	70	0	0	1	0	0	0	0	0	1	0	58.11	0.96	2068.6	0.23	0.044	13	1	1	74	74	#NULL!	0	0	36	39	33	1	64.2
24	1	31	80	170	27.6817	2	0	0	0	0	1	0	1	0	0	0	1	0	115	80	66	0	0	0	0	0	0	0	0	0	0	75.77	1.72	745	0.25	0.047	15	0	0	82	82	#NULL!	0	1	38	43	32	1	69.6
25	1	50	85	163	31.9922	1.9	0	0	0	1	12	1	4	1	1	1	0	0	100	80	55	1	0	1	0	0	0	0	0	0	0	73.46	3.51	586.6	0.3	0.014	12	1	0	25	126	126	1	0	44	51	25	0	78.7
26	2	67	48	155	19.9792	1.4	1	0	0	0	1	0	1	0	1	1	0	0	135	72	65	1		1	1	0	1	0	0	1	0	48.79	2.84	3536.9	0.18	0.083	15	1	0	44	96	96	0	0	43	43	19	0	68.4
27	2	57	79	160	30.8594	1.7	1	0	1	0	72	1	4	1	0	0	0	0	85	60	75	0	0	0	0	0	0	0	0	0	0	67.13	2.39	1641.1	0.27	0.019	9	1	2	144	144	#NULL!	0	0	42	40	22	0	70.4
28	2	33	50	163	18.8189	1.4	0	0	0	0	19	1	3	0	0	1	1	0	100	60	74	0	0	0	0	0	0	0	0	0	0	64.36	0.01	1602.3	0.7	0.02	13	1	0	77	77	#NULL!	0	0	32	40	18	0	61.1
29	1	65	65	166	23.5883	1.7	0	0	0	1	72	0	1	0	1	1	0	0	130	80	63	0	0	1	1	0	0	0	0	0	0	54.12	1.24	867.3	0.73	0.01	9	1	1	70	108	108	0	0	47	47	26	0	84.4
30	1	47	88	176	28.4091	1.9	0	0	1	1	1	1	4	0	0	0	0	0	130	85	90	0		1	0	0	0	0	0	0	0	84.13	3.97	2642	0.74	0.321	15	1	1	63	104	104	0	0	39	48	28	0	67.1
31	1	36	69	163	25.9701	1.8	0	0	1	1	12	1	3	0	0	1	1	0	120	80	83	0	0	1	0	0	0	0	0	0	0	86.19	2.33	2511.9	0.86	0.037	16	1	1	104	104	#NULL!	0	0	47	47	25	0	68.9
32	1	37	66	180	20.3704	1.9	0	0	0	1	120	1	4	0	0	1	0	0	115	70	78	0	0	1	1	0	0	0	0	0	0	80.01	1.61	849.5	0.65	0.016	17	1	1	56	65	65	0	0	34	48	24	0	81.9
33	2	55	80	166	29.0318	1.8	1	0	0	0	1	1	3	0	0	0	0	0	145	80	92	0	0	0	1	0	0	0	0	0	0	51.8	9.19	1262.6	0.81	0.001	13	1	1	90	103	103	0	0	39	48	22	0	70.9
34	1	44	75	172	25.3515	1.9	0	0	1	1	12	1	4	1	0	0	0	0	110	70	69	0	0	1	1	0	0	0	1	0	0	80.01	1.34	1270.8	0.53	0.007	8	1	2	100	100	#NULL!	0	0	34.5	45	18.5	0	63.6
35	1	36	72	172	24.3375	1.8	0	0	0	0	1	1	3	0	0	1	1	0	110	60	75	0	0	0	1	0	0	0	0	0	0	90.32	0.5	866.6	1.06	0.01	12	1	1	77	77	#NULL!	0	0	28	43.6	20.7	0	74.7
36	1	22	66	173	22.0522	1.8	0	0	0	1	6	0	1	0	1	0	0	0	90	60	60	0	0	1	0	0	0	0	0	0	0	96.51	1.23	961.1	0.79	0.016	10	0	2	38	125	125	0	0	34	49	19	0	61.8
37	1	33	67	156	27.5312	1.7	0	0	0	1	24	1	2	1	0	0	0	0	140	60	84	0	0	1	0	0	0	0	0	0	0	70.13	1.11	707.4	0.63	0.016	12	1	1	55	81	81	0	0	40	52	27	0	76.6
38	1	35	82	166	29.7576	1.9	0	0	0	1	6	1	3	0	1	1	0	0	130	70	70	0	0	1	0	0	0	0	0	0	1	74.53	1.81	602	0.87	0.008	16	1	1	109	111	111	0	0	35	47	21	0	76.2
39	2	22	46	155	19.1467	1.4	0	0	0	0	36	0	1	0	0	1	1	1	100	70	92	0	1	1	0	0	1	0	0	0	0	66.6	0.38	863.7	0.47	0.059	11	1	1	52	91	91	0	0	27	49	30	1	77.8
40	1	45	87	174	28.7356	2	1	1	1	1	36	1	3	1	0	0	0	0	120	80	58	0	0	1	1	0	0	0	0	0	0	85.16	1.08	844.5	0.59	0.014	13	1	0	31	109	109	0	1	41	44	24	0	73.3
41	1	56	77	177	24.5779	2	0	0	0	0	2	1	3	1	0	1	0	0	110	70	68	0	0	1	1	0	0	1	1	0	0	76.07	1.68	625.3	0.36	0.01	15	1	2	102	102	101	0	0	41	48	19	0	64.5
42	1	28	70	169	24.5089	1.8	0	0	1	1	1	1	3	0	1	0	1	1	110	70	82	0	0	1	0	0	0	1	0	0	0	71.89	2.03	766.3	0.49	0.008	14	1	1	41	111	11	0	0	32	48	26	0	67.9
43	2	54	61.5	162	23.4339	1.7	0	0	0	0	120	1	4	1	0	0	1	0	100	60	62	1	0	1	1	0	0	0	1	0	0	74.28	1.88	2282.7	0.69	0.017	7	1	1	86	86	#NULL!	0	0	62	57	21	0	80.3
44	1	40	77	167	27.6095	1.9	0	0	0	0	1	1	3	0	1	0	0	0	130	70	98	0	0	1	0	0	0	0	1	0	0	76.39	12.55	1154.1	0.99	0.102	10	1	1	94	94	#NULL!	0	0	57	47	20	0	69.2
45	1	27	84	168	29.7619	2	1	0	0	1	3	1	4	0	1	1	0	0	130	100	56	1		1	1	0	0	0	0	0	0	78.5	0.04	988.5	0.56	0.015	12	1	1	88	100	100	0	0	42.5	45	24	0	67.3
46	2	49	62	164	23.0518	1.6	1	0	1	0	11	1	3	0	0	0	0	0	150	90	75	0	0	1	0	0	0	1	0	0	0	49.38	0.85	532.4	0.37	0.003	7	1	1	87	118	118	0	0	33	48	18	0	71.3
47	1	62	77	163	28.9811	1.8	1	0	0	0	18	1	3	0	0	0	0	0	150	100	63	0	0	1	1	0	0	0	0	0	1	81.11	1.35	966.7	0.48	0.013	16	1	1	110	110	#NULL!	0	0	38	46	23	0	75.6
48	2	46	58	158	23.2335	1.6	0	0	0	0	1	1	3	0	1	0	1	0	100	60	62	0	0	1	0	0	0	0	0	0	0	55.33	0.1	1638.7	1.07	0.011	10	1	1	90	90	#NULL!	0	0	29	45	26	0	75.9
49	1	54	90	167	32.2708	2	1	0	1	0	72	1	4	0	0	0	0	0	150	90	65	0	0	1	1	0	1	1	0	0	0	73.18	1.07	609.7	0.42	0.01	11	1	1	117	132	132	0	0	40	56	24	0	78.1
50	1	54	46	142	22.8129	1.5	0	0	0	1	4	1	3	1	0	0	0	0	120	80	74	0	0	1	0	0	0	0	0	0	0	69.21	0.06	1216.1	0.47	0.02	8	1	1	95	95	#NULL!	0	0	45	43	19	0	83.8
51	1	49	87	174	28.7356	2	1	0	1	1	1	0	2	1	0	0	0	0	104	65	65	0	0	1	0	0	0	1	0	0	1	63.26	0.7	860.6	0.41	0.011	13	1	1	44	89	89	0	0	42	51	22	0	77.6
52	1	59	70	162	26.6728	1.8	0	0	0	1	156	1	3	1	0	1	0	0	120	70	70	0	0	1	0	0	0	0	1	0	0	71.2	0.84	2553.9	1.27	0.002	8	1	1	120	120	#NULL!	0	0	56	44	28	0	73.8
53	1	48	96	175	31.3469	2.1	1	1	0	1	7	1	3	1	0	1	0	0	120	80	67	0	0	1	0	0	0	0	1	0	0	81.11	2.33	871.5	0.99	0.019	12	1	0	92	108	108	0	0	44	42	21	0	73.8
54	1	37	67	163	25.2174	1.7	0	0	1	1	84	1	3	0	1	1	0	0	100	70	68	1	0	0	0	0	0	0	0	0	0	79.84	0.96	1184.5	0.93	0.021	10	1	1	72	79	79	0	1	45	46	30	1	86.5
55	1	61	60	160	23.4375	1.6	1	0	1	0	60	1	3	0	0	0	0	0	90	60	55	1	0	1	0	0	0	0	0	0	0	90.2	4.48	2007.9	0.46	0.021	38	1	2	207	207	#NULL!	0	0	38	49	23	0	75.7
56	1	52	84	175	27.4286	1.9	0	0	1	1	1	1	3	1	0	1	0	0	130	70	68	1		1	0	0	1	0	1	0	0	73.87	0.59	1146.5	0.71	0.001	10	1	1	36	36	#NULL!	0	0	45	45	17	0	71.2
57	1	37	90	175	29.3878	2.1	0	0	1	1	1	0	2	1	0	0	0	0	120	70	70	0		1	0	0	0	0	0	0	0	77.95	1.4	530	0.56		9	1	0	0	36	36	1	0	34	44	20	0	60.7
58	2	50	57	156	23.4221	1.6	1	1	1	0	1	1	3	1	0	0	0	0	120	70	75	0	0	1	1	0	1	0	1	0	0	58.82	0.81	733.4	1.32	0.024	11	1	1	74	86	86	0	0	33	47	18	0	74.8
59	1	59	67	163	25.2174	1.7	1	0	0	0	12	1	3	0	0	0	0	0	110	70	78	0	1	1	1	0	0	1	1	1	0	67.76	1.39	2093.2	0.45	0.048	13	1	1	88	92	92	0	0	36	49	23	0	67.8
60	2	41	46	146	21.58	1.4	1	0	0	1	1	0	4	1	1	1	0	0	160	90	78	0	0	0	0	0	0	0	0	1	0	43.55	1.17	871.5	0.58	0.007	12	1	1	52	71	71	0	0	32	41	22	0	79.2
61	2	65	72	160	28.125	1.8	1	0	1	0	1	1	3	1	1	0	0	0	117	66	60	0	0	0	1	0	1	1	1	0	0	59.69	5.86	758	0.48	0.006	7	0	0	14	104	104	1	0	36	45	17	0	74.9
62	1	30	44	161	16.9747	1.5	0	0	0	0	1	0	4	1	1	0	1	1	98	50	98	0	0	1	0	0	0	0	0	1	1	71.3	1.26	2564.8	0.51		18	1	1	100	100	#NULL!	0	0	21	27	20	0	79.3
63	2	62	49	149	22.0711	1.4	0	0	0	0	24	0	1	0	1	0	0	0	115	75	77	1	0	1	1	0	0	0	1	0	0	43.36	0.26	1328.8	0.32	0.005	14	1	2	94	94	#NULL!	0	0	38	47	16	0	83.9
64	2	28	68	171	23.255	1.8	0	0	0	0	1	1	3	0	1	0	0	0	105	60	61	0	0	1	0	0	0	0	0	0	0	67.51	5.06	1379.9	1.37	0.028	11	1	3	70	70	#NULL!	0	0	47	44	19	0	65.1
65	1	56	87.5	174	28.9008	2	1	0	1	1	1	0	3	1	0	0	0	1	140	90	77	0	0	1	0	0	0	1	1	0	0	79.57	3.97	517	0.4	0.004	10	1	2	136	136	116	0	0	42	48	18	0	87.1
66	2	45	62	156	25.4767	1.6	0	0	0	0	180	1	3	0	1	1	0	0	100	60	88	1		0	1	0	0	0	0	0	0	67.51	0.94	1880.9	0.62	0.022	11	1	1	61	61	#NULL!	0	0	58	49	26	0	55.6
67	1	57	87	178	27.4587	2.1	0	0	1	1	12	1	3	0	0	0	0	0	120	80	71	0	0	1	0	0	0	0	1	0	0	73.82	2.63	2181.2	0.26	0.071	12	1	1	90	90	#NULL!	0	0	43	43	35	1	72.3
68	1	46	81	180	25	2	0	0	0	1	12	1	3	0	1	0	0	0	105	60	70	0	0	1	1	0	0	0	0	0	0	56.14	1.06	1449	0.87	0.005	11	1	1	123	123	#NULL!	0	0	42	48	19	0	78.7
69	2	64	55	152	23.8054	1.5	0	0	0	0	48	1	4	1	0	0	0	0	115	60	62	0	0	1	1	0	0	0	0	0	0	58.25	13.46	3067.4	0.76	0.004	8	1	2	149	149	#NULL!	0	0	40	43	21	0	75.4
70	2	60	51	148	23.2834	1.5	1	0	0	0	1	1	3	1	0	0	0	0	105	60	65	0	0	0	0	0	1	1	0	0	0	77.29	2.58	2865.7	0.69	0.012	11	1	1	67	67	65	0	1	38	35	21	0	83
71	1	64	81	169	28.3604	1.9	0	0	1	1	12	1	3	0	1	1	0	0	90	55	55	0	0	1	1	0	0	0	0	0	0	80.16	2.14	654.1	0.55	0.111	8	1	1	49	73	73	0	0	46	50	21	0	74.9
72	2	64	65	160	25.3906	1.6	1	0	0	0	6	1	3	0	0	1	0	0	140	60	81	0		1	0	0	1	0	0	0	0	53.15	2.99	1096.8	1.11	0.005	13	1	1	117	117	#NULL!	0	0	41	42	19	0	79.9
73	1	56	70.5	171	24.11	1.8	1	0	0	0	2	1	3	1	0	0	0	0	110	70	79	0	0	1	0	0	0	1	0	0	0	71.16	0.8	1396.1	0.76	0.007	10	1	2	125	125	#NULL!	0	0	40	48	22	0	71.4
74	1	29	78	164	29.0006	1.9	0	0	1	1	108	0	3	1	0	0	0	0	110	70	68	0	0	1	0	0	0	0	0	0	0	72.85	0.83	3230.9	0.37	0.001	8	1	1	100	100	#NULL!	0	0	51	47	22	0	79.5
75	2	49	53	155	22.0604	1.5	0	0	0	0	1	1	3	0	0	1	0	0	120	60	70	0		1	0	0	0	0	0	0	0	44.15	0.33	861.7	0.91	0.012	10	1	2	111	111	#NULL!	0	0	36	35	24	0	76.1
76	2	60	60	154	25.2994	1.7	0	0	0	0	36	1	3	1	0	0	0	0	90	60	68	0	0	1	0	0	0	0	0	0	0	45.67	1.23	1954.4	0.54	0.061	14	1	2	121	121	#NULL!	0	0	41	45	21	0	76.4
77	1	52	85	168	30.1162	2	0	0	1	1	1	1	4	0	0	1	0	1	112	70	75	0	0	1	1	0	0	0	1	0	0	68.49	1.25	1144.3	0.31	0.386	14	1	0	48	106	106	0	0	21	50	24	0	78.1
78	1	35	66	176	21.3068	1.8	0	0	0	1	1	1	3	0	0	0	1	1	140	70	95	0		0	0	1	0	0	0	0	0	61.78	1.56	908.5	0.35	0.11	11	1	2	62	82	82	0	1	38	45	28	0	74.7
79	1	38	82.5	176	26.6335	2.2	0	0	0	0	36	1	3	1	0	0	1	1	120	80	69	0		0	0	1	0	0	1	0	0	96.59	0.96	1024.7	0.57	0.472	13	1	1	52	52	#NULL!	0	0	40	54	30	1	68.8
80	1	44	61.5	163	23.1473	1.7	0	0	0	1	12	1	3	1	0	0	0	0	90	60	61	0	0	1	0	0	0	0	1	0	0	64.79	1.26	2350.5	0.42	0.016	19	1	2	69	69	#NULL!	0	0	41	45	18	0	70.6
81	1	49	77	165	28.2828	1.8	1	0	1	0	3	1	3	0	0	0	0	0	100	60	70	0		1	1	0	0	0	0	0	0	81.75	0.11	872	0.87	0.036	10	1	1	96	96	#NULL!	0	0	43	45.5	23	0	58.9
82	1	33	69	166	25.0399	1.8	1	0	0	0	10	1	3	0	0	0	0	0	130	80	84	0	0	1	0	0	0	0	0	0	0	57.31	0.42	416.5	0.47	0.014	12	1	1	34	54	54	0	0	36	46	25	0	71.2
83	1	60	71	174	23.4509	1.9	0	0	1	0	1	1	3	0	0	0	0	0	130	85	65	0	0	1	0	0	0	0	1	0	0	91.44	0.51	1379.4	0.95	0.109	16	1	2	47	81	81	0	0	34	48	25	0	70.8
84	2	40	62	165	22.7732	1.7	0	0	1	0	1	1	3	0	1	1	0	1	110	60	85	0	0	1	0	0	0	0	1	0	0	54.24	0.01	2269.9	1.08	0.005	6	1	2	33	83	83	0	0	37	45	25	0	57.5
85	2	51	58	155	24.1415	1.6	0	0	0	0	72	1	3	0	1	0	0	0	110	70	60	0		1	0	0	0	0	0	0	0	58.55	0.86	1392.5	0.65	0.007	12	1	2	28	72	72	1	0	37	40	26	0	71.9
86	1	50	66	167	23.6652	1.8	0	0	1	1	120	1	3	1	0	0	0	0	120	65	57	0	0	1	0	0	0	0	0	0	1	91.46	1.85	3622.1	0.94	0.063	14	1	1	41	66	66	0	0	39	44	31	1	71.7
87	2	28	61	158	24.4352	1.6	0	0	0	0	12	1	3	0	1	0	0	0	90	60	72	0		1	0	0	0	0	0	0	0	74.33	0.33	5367.9	0.69	0.062	12	1	1	96	96	#NULL!	0	0	41	38	51	1	74
88	2	43	47	150	20.8889	1.4	0	0	1	0	48	1	3	0	0	0	0	0	100	70	58	0		0	0	0	0	0	0	0	0	59.94	0.72	1742.9	0.44	0.01	11	1	2	96	96	#NULL!	0	0	35	44	17	0	71.2
89	1	42	96	173	32.0759	2.1	1	0	0	0	60	1	3	1	1	0	0	0	120	60	60	0	0	1	1	0	0	0	1	0	0	82.5	3.43	420.9	0.41	0.1	13	1	1	17	111	111	1	0	45	35	21	0	73.9
90	2	59	60	153	25.6312	1.6	0	0	0	0	6	0	1	0	1	0	1	0	90	60	71	0	0	1	1	0	0	0	0	0	0	50.8	0.56	556.3	0.43	0.013	17	1	1	70	70	#NULL!	0	0	35	44	19	0	80.7
91	1	57	67	155	27.8876	1.7	1	0	0	0	1	1	3	0	0	0	0	0	150	80	68	0	0	1	0	0	0	0	1	0	0	87.12	1.86	1025.7	0.55	0.013	6	1	2	117	117	#NULL!	0	0	50	35	28	0	73
92	2	57	70	155	29.1363	1.7	1	0	1	0	84	1	4	1	0	0	1	0	100	60	62	0	0	1	1	0	0	0	1	0	0	70.8	3.2	1392.9	0.35	0.215	6	1	2	77	77	#NULL!	0	0	53	48	29	0	74.9
93	1	40	60	169	21.0077	1.7	0	0	0	1	36	1	3	0	0	1	0	0	110	70	82	0		1	0	0	0	0	0	0	0	81.14	1.36	1081.2	0.25	0.499	10	1	1	71	71	#NULL!	0	0	38	45	28	0	50.4
94	2	41	62	162	23.6244	1.7	0	0	0	0	3	1	3	0	0	0	0	0	90	60	66	1		0	0	0	0	0	0	0	0	60.5	3.08	2665.4	0.75	0.041	9	1	1	82	82	#NULL!	0	0	53	50	32	1	83.7
95	1	58	49	153	20.9321	1.4	0	0	0	0	60	1	3	0	0	0	0	0	110	80	72	0		1	0	0	0	0	0	0	0	64.72	11.47	4276.9	0.45	0.164	15	1	2	126	126	#NULL!	0	0	35	43.5	24	0	75.1
96	1	51	85	172	28.7317	2	1	0	0	0	2	1	3	0	1	0	0	0	130	80	76	0		0	0	0	1	0	0	0	0	69.54	1.09	490.2	0.19	0.004	9	1	2	59	59	#NULL!	0	0	42	42	18	0	75
97	1	38	70	165	25.7117	1.8	0	0	0	0	36	1	3	0	0	0	0	0	160	100	80	0	1	1	1	0	0	0	0	0	0	81.88	4.01	2311.7	0.46	0.064	12	1	1	56	105	105	0	0	35	41	33	1	74.4
98	1	39	67	166	24.3141	1.8	0	0	1	1	15	1	3	0	0	0	0	0	120	78	65	0		1	0	0	0	0	0	0	0	61.21	0.68	748.7	0.26	0.008	7	1	2	89	89	#NULL!	0	0	34	43	23	0	66.9
99	2	57	64	157	25.9645	1.7	1	0	0	1	2	1	3	0	0	0	0	0	160	100	50	0	0	1	1	0	0	0	0	0	0	48.97	0.29	860.8	0.52	0.01	10	1	2	95	95	#NULL!	0	0	31	52	22	0	76.4
100	1	43	64	161	24.6904	1.7	1	0	1	1	1	1	3	0	1	0	0	0	115	75	75	0		1	0	0	0	0	0	0	0	73	0.36	1553.9	0.33	0.03	8	1	1	112	112	#NULL!	0	0	27	47	20	0	69.9
101	1	32	81	176	26.1493	2.1	0	0	0	1	12	1	3	0	0	0	0	0	96	60	61	0	0	1	0	0	0	0	0	0	0	56.01	0.68	775.5	0.28	0.017	13	1	1	64	64	#NULL!	0	0	36	46	33	1	74.5
102	1	42	84	176	27.1178	2	0	0	0	1	4	1	2	1	1	0	1	0	130	80	70	0	0	0	0	0	0	0	0	0	0	88.6	2.21	1243.7	0.57	0.032	16	1	1	64	64	#NULL!	0	0	50	53	26	0	56.6
103	1	52	80	170	27.6817	1.9	1	0	1	1	1	1	3	0	0	0	0	0	130	80	45	0	0	0	0	0	0	1	1	0	0	60.9	2.61	1140.9	0.67	0.043	16	1	1	81	81	#NULL!	0	0	50	48	21	0	80
104	1	41	77	167	27.6095	1.9	0	0	0	1	60	1	3	0	0	0	1	1	106	60	68	0	1	0	0	1	0	0	0	0	0	65.66	1.25	1346.8	0.54	0.016	11	1	2	81	81	#NULL!	0	0	46	44	22	0	75.1
105	2	56	55	166	19.9594	1.6	1	0	0	0	60	1	3	0	0	0	1	0	150	80	65	0		1	1	0	1	0	0	0	0	41	0.42	4031.8	0.6	0.049	15	1	1	121	121	#NULL!	0	0	40	45	26	0	68.6
106	1	33	69	165	25.3444	1.8	0	0	1	0	72	1	3	0	0	0	0	0	120	75	95	0	0	1	1	0	0	1	0	0	0	71.6	1.45	567.7	0.58		14	1	1	56	56	#NULL!	0	0	34	41	20	0	73.3
107	1	50	86.5	172	29.2388	2	0	0	1	0	60	1	3	0	0	0	0	0	120	70	70	0	0	1	0	0	0	0	0	0	0	70	0.6	434.9	0.65	0.05	14	1	1	65	65	#NULL!	0	0	32.3	49	22	0	52.1
108	1	37	82	172	27.7177	1.8	0	0	0	1	36	1	3	0	1	0	0	0	110	70	60	0	0	1	0	0	0	0	1	0	0	85.4	0.56	1056.3	0.56		13	1	1	71	71	#NULL!	0	0	43.5	44	20	0	79.7
109	2	51	55	160	21.4844	1.6	0	0	0	0	1	1	3	1	1	0	1	1	90	60	67	0		1	0	0	0	0	0	0	0	98.32	0.6	2898.5	1.03	0.056	9	1	2	124	124	#NULL!	0	0	41	35	18	0	75.3
110	1	43	81	173	27.0641	1.9	0	0	0	0	84	1	3	1	0	0	0	0	110	80	71	0		1	0	0	0	0	0	1	0	77.87	2.54	811.5	0.2	0.008	9	1	2	73	73	#NULL!	0	0	41	45	19	0	67.2
111	1	45	94	175	30.6939	2.1	1	0	0	0	4	1	3	1	0	0	1	0	140	90	70	0	0	1	0	0	1	0	0	0	0	67.4	0.04	953.4	0.99	0.021	9	1	2	58	58	#NULL!	0	0	43	51	23	0	72.4
112	1	48	68	166	24.677	1.8	0	0	0	1	72	1	4	0	1	0	0	0	105	70	66	0	0	1	1	0	0	0	0	0	0	75.1	2.07	1948.6	0.58	0.031	6	1	1	94	94	#NULL!	0	0	38	52	18.6	0	73.3
113	2	61	77	161	29.7056	1.8	0	0	1	0	7	1	4	1	0	0	0	0	120	75	64	0	1	1	1	0	0	0	0	0	0	60.45	1.77	515.4	0.84	0.006	12	1	2	27	112	112	1	0	43	40	19	0	76.8
114	1	45	63	169	22.0581	1.8	0	0	0	0	1	1	3	0	0	0	0	0	120	70	62	0		1	0	0	0	0	1	0	0	88.02	0.59	775.5	0.34	0.03	8	0	2	29	130	130	1	0	28	48	24	0	64.1
115	2	51	71	161	27.3909	1.7	0	0	0	0	24	1	3	1	1	0	0	0	100	68	62	0	0	0	0	0	0	0	0	0	0	45.6	0	806.4	0.69	0.015	2	1	1	74	74	#NULL!	0	0	41.2	50.8	16	0	73.5
116	2	50	60	154	25.2994	1.6	0	0	1	0	120	1	4	1	1	0	1	0	130	80	71	0	1	1	0	1	0	0	0	0	0	61.71	0.55	2703.4	0.72	0.007	12	1	1	30	67	67	0	0	39	45	22	0	69.1
117	2	53	53	160	20.7031	1.5	1	0	0	0	1	1	3	1	0	0	0	0	120	70	56	0	0	1	0	0	0	0	0	0	0	77	0.52	2882.5	0.79	0.051	4	1	1	94	94	#NULL!	0	0	33	43	26	0	72.8
118	1	44	76	178	23.9869	2	1	0	0	0	48	1	3	0	0	0	1	0	140	100	56	0	0	1	1	0	0	0	0	0	0	79.46	1.03	1330.7	0.51	0.013	9	1	2	105	155	155	0	0	38	50	23	0	72.1
119	1	38	85	170	29.4118	1.9	1	0	0	1	4	1	3	0	0	0	0	0	130	100	68	0	0	0	0	0	1	0	0	0	0	99.64	1.24	1464.9	0.75	0.024	11	1	2	65	65	#NULL!	0	1	47	50	26	0	74.8
120	2	48	61	158	24.4352	1.7	0	0	0	0	36	1	3	1	0	0	1	1	100	60	67	0		1	0	0	0	0	1	0	0	55.8	0.4	2003.7	0.49	0.015	9	1	2	81	81	#NULL!	0	0	43	46	17	0	66.3
121	2	51	63	150	28	1.6	1	0	0	0	9	1	3	0	0	0	1	0	120	70	55	0	0	1	0	0	1	0	0	0	0	52	0.85	903.3	0.72	0.008	8	0	0	17	84	84	1	0	32	43	21	0	74
122	2	57	59	148	26.9357	1.5	0	0	0	0	24	1	4	0	1	0	1	0	106	70	60	0	0	0	0	0	0	0	0	0	0	60.2	1.98	3899.7	0.8	0.074	15	1	1	107	107	#NULL!	0	0	53	46	24	0	62.7
123	1	61	55	165	20.202	1.6	0	0	0	0	1	1	3	1	0	0	0	0	140	80	62	0		1	0	0	0	0	1	0	0	83.43	0.11	2166	0.58	0.018	9	1	3	174	174	#NULL!	0	0	38	42	24	0	82.5
124	2	58	65	161	25.0762	1.7	0	0	1	0	72	1	3	1	0	0	0	0	120	70	55	0	0	0	1	0	1	0	0	0	0	84.16	1.93	766.7	0.49	0.005	5	0	1	67	67	#NULL!	0	0	37	42	18	0	77.3
125	1	28	75	173	25.0593	1.9	0	0	1	1	1	1	3	0	1	1	0	0	110	70	77	0		0	0	0	0	0	0	0	0	57.07	5.42	444.3	0.41	0.002	8	1	0	10	96	96	1	0	30	50	19	0	78.4
126	1	42	64	172	21.6333	1.8	0	0	0	1	24	1	3	0	0	0	1	0	100	60	60	0	0	1	0	0	0	0	0	0	0	83	0.9	1314.9	1.73		14	1	0	77	77	#NULL!	0	0	48	45	23	0	67.3
127	1	47	75	176	24.2123	2	0	0	0	1	240	0	1	0	1	0	1	1	115	80	61	0		1	0	0	0	0	0	0	0	93.53	1.15	471.3	0.36	0.004	13	1	2	45	125	125	0	0	30	45	18	0	63.9
128	1	55	86	178	27.143	2	0	1	1	0	36	1	4	0	1	0	0	0	110	70	63	0	0	1	1	0	1	0	0	0	0	80	0.2	1011	0.62	0.026	13	1	0	64	64	#NULL!	0	0	40	46	22	0	75.9
129	1	43	73	172	24.6755	1.8	0	0	1	0	36	1	3	0	1	0	0	0	110	70	64	0		1	0	0	0	0	0	0	0	97.7	1.65	1011.4	0.5	0.008	12	1	2	89	89	#NULL!	0	0	34	47	24	0	84.9
130	1	45	67	165	24.6097	1.7	0	0	0	1	6	0	3	1	1	0	0	0	90	65	63	0	0	1	1	0	0	0	0	1	0	77.7	9.13	1254.7	0.63	0.017	10	1	2	104	104	121	0	0	39	48	20	0	82.3
131	1	42	57	157	23.1247	1.7	0	1	0	0	60	1	3	1	1	0	0	1	120	80	68	0	0	1	1	0	0	0	0	0	0	54.9	1.66	469.7	0.68	0.007	9	0	2	98	98	#NULL!	0	0	30	45	22	0	72.4
132	1	49	65	163	24.4646	1.7	0	0	0	0	120	1	3	0	0	0	0	0	105	70	65	1	0	1	0	0	0	0	1	0	0	83.21	1.49	1500.3	0.66	0.007	11	1	3	96	96	#NULL!	0	0	55	46	19	0	78.1
133	1	36	68	167	24.3824	1.8	0	0	0	1	2	1	3	1	0	0	1	0	120	80	66	0	0	0	0	0	0	0	0	0	0	62.3	10.05	1469.1	0.83	0.09	22	1	1	71	71	#NULL!	0	0	33	39	25	0	67.7
134	2	62	72	157	29.2101	1.8	0	0	0	0	1	1	4	0	1	0	1	0	120	70	59	0	0	1	1	0	0	0	0	0	0	88.03	2.63	841.3	0.74	0.005	25	1	1	93	93	#NULL!	0	0	38	40	20	0	73.6
135	2	42	60	158	24.0346	1.5	0	0	0	0	1	1	3	0	0	0	0	0	125	85	60	0		1	1	0	0	1	1	0	0	80.29	0.34	4862.6	1.27		10	1	1	64	64	#NULL!	0	0	49	52	23	0	75.9
136	1	40	69	170	23.8754	1.8	0	0	0	0	48	1	3	0	1	0	0	0	100	60	65	0		1	0	0	1	0	0	0	0	78	0.07	1166.7	0.58	0.002	12	1	1	70	70	#NULL!	0	0	24	45	16.6	0	62.1
137	1	39	90	172	30.4218	2.1	1	0	1	1	1	1	4	0	0	0	0	0	100	60	65	0	0	1	0	0	0	0	0	0	0	69.55	0.93	2512.6	0.32	0.002	12	1	1	88	88	#NULL!	0	0	41	50	20	0	83.5
138	2	62	68	159	26.8977	1.7	0	0	1	0	12	1	3	0	0	0	0	0	110	70	91	0		1	1	0	0	0	0	0	0	64.75	1.88	2290.4	0.84	0.045	33	1	2	111	111	#NULL!	0	0	47	42	23	0	71.1
139	2	46	61	163	22.9591	1.7	0	0	0	0	24	1	3	0	0	0	0	0	130	85	64	0	0	1	0	1	0	0	0	0	0	60.47	1.39	2233.4	1.19	0.009	13	1	1	117	117	#NULL!	0	0	37	48	20	0	70.6
140	1	43	70	172	23.6614	1.8	0	0	0	1	12	1	3	1	0	0	1	0	120	90	56	0	0	0	0	0	0	0	0	0	0	86	0.06	2085.5	0.48	0.046	8	1	1	59	59	#NULL!	0	0	50	45	27	0	70.6
141	2	45	66	160	25.7812	1.7	0	0	0	0	12	1	4	1	0	0	0	0	144	105	82	0	0	1	1	0	0	0	0	0	0	92.5	1.87	3640.9	0.61	0.04	11	1	1	30	77	77	0	1	43	45	24	0	62.1
142	1	40	80	170	27.6817	1.9	0	0	0	1	8	1	3	0	0	0	1	0	120	80	70	0		1	1	0	0	0	0	0	0	98.6	1.52	1184	0.63	0.033	16	1	2	64	64	#NULL!	0	0	35	47	28	0	66
143	1	53	101	176	32.6059	2.2	1	0	0	0	5	1	3	0	0	1	0	0	160	100	63	0	0	1	1	0	0	0	1	0	0	99	0.05	773.8	0.56	0.034	10	1	3	90	90	#NULL!	0	0	50	49	17	0	77.8
144	1	43	69	168	24.4473	1.8	0	0	0	0	36	1	3	1	0	0	1	1	95	60	68	0	0	0	0	0	0	0	0	0	0	92.88	0.61	1615.1	0.93	0.004	9	1	3	137	137	#NULL!	0	0	35	44	22	0	72.9
145	1	45	79	172	26.7036	1.9	0	0	0	1	72	1	4	0	0	0	0	0	130	70	70	0	0	1	0	1	0	0	1	0	0	65.75	4	4987.3	1.02	0.056	9	1	0	25	79	79	1	0	58	46	26	0	70.3
146	2	57	60	165	22.0386	1.7	0	0	1	0	24	1	3	1	0	0	0	0	136	80	58	0	1	1	1	0	1	0	0	0	0	59.37	0.27	564.6	0.84		8	1	1	51	51	#NULL!	0	0	35	46	18	0	78.6
147	1	62	81	171	27.7008	1.9	1	0	0	0	48	1	3	0	0	0	0	0	160	90	58	0	0	0	0	0	1	0	0	0	0	75	0.55	620.5	0.53	0.03	11	0	2	88	88	#NULL!	0	0	35	52	22	0	73.2
148	1	40	86	170	29.7578	1.9	0	0	0	1	12	1	3	0	1	0	0	0	115	65	60	0	0	1	0	0	0	0	0	0	0	77.29	1.59	646	0.52	0.011	7	1	1	113	113	#NULL!	0	0	27	48	20.7	0	70
149	1	54	93	162	35.4367	2	0	0	1	1	72	1	4	0	0	0	0	0	120	80	58	0	0	0	0	0	0	0	0	0	0	63	5.65	1316.5	0.58	0.058	9	1	1	100	100	#NULL!	0	0	56	46	25	0	78.7
150	2	39	60	160	23.4375	1.7	0	0	0	0	7	1	3	0	1	0	0	0	95	60	65	0	0	1	0	0	0	0	0	0	0	51.02	0.04	2211.8	0.5	0.007	8	0	2	82	82	#NULL!	0	0	28	46	28	0	67.9
151	2	38	63	160	24.6094	1.7	0	0	0	0	60	1	3	0	1	0	0	0	105	75	115	0	0	1	1	0	0	0	1	0	0	61.41	2.02	6571.5	1.04		10	1	1	59	59	#NULL!	0	0	52	40	21.5	0	69.3
152	1	43	69	169	24.1588	1.8	0	0	0	1	6	1	3	0	0	0	0	0	110	75	83	0	0	1	0	0	0	0	0	0	0	105.44	0.45	1277.3	0.68	0.061	11	1	2	80	80	#NULL!	0	0	35	43	24	0	61.2
153	2	60	65	156	26.7094	1.7	1	0	0	0	12	1	3	0	1	0	0	0	120	80	68	0	0	1	0	0	1	0	0	0	0	54.48	1.49	707.2	0.66	0.001	16	1	2	12	92	92	1	0	36	52	20	0	78.4
154	1	39	110	175	35.9184	2.2	1	0	0	0	1	1	3	1	0	0	0	0	130	80	72	0	0	1	0	0	1	0	0	0	0	67	6.28	768.8	0.6	0.03	8	1	1	49	49	#NULL!	0	0	38.6	48	23	0	68.1
155	2	67	79	162	30.1021	1.8	1	0	1	0	4	1	3	1	0	1	0	0	100	55	70	0	0	0	0	0	0	1	1	0	0	39.1	1.36	486.4	0.52	0.007	11	1	2	103	103	#NULL!	0	0	48	48	20	0	65.5
156	1	51	57	167	20.4382	1.6	0	0	0	1	12	1	3	0	0	0	0	0	100	70	65	0	0	1	0	0	0	0	0	0	0	89.96	2.64	1902.8	0.85	0.029	7	1	1	69	102	102	0	0	40	52	26	0	74.8
157	1	56	91	175	29.7143	2	0	0	0	0	6	1	3	0	1	0	0	0	120	85	55	0	0	1	0	0	0	0	0	0	0	82.22	2.14	3000.7	1	0.031	7	1	1	79	79	#NULL!	0	0	41	50.1	24.7	0	84.3
158	2	36	77	160	30.0781	1.8	0	0	0	0	36	1	3	0	0	0	0	0	125	80	61	0	0	1	0	0	0	0	1	0	0	59.5	0.64	1107.4	0.35		8	1	1	144	144	#NULL!	0	0	40	43	27	0	81.4
159	2	71	52	148	23.74	1.4	1	0	0	0	12	1	3	0	0	0	0	0	170	70	70	0	0	1	1	0	1	1	1	0	0	62.4	1.43	2308.2	0.51	0.037	20	1	2	71	71	#NULL!	0	0	43	42	24	0	76.1
160	1	49	83	174	27.4145	2	0	0	0	1	36	1	3	0	0	0	0	0	110	70	66	0	0	1	0	0	0	0	0	0	0	87.96	2.28	1818.5	0.58	0.023	12	1	1	98	98	#NULL!	0	0	40	53	24	0	69
161	2	43	65	160	25.3906	1.7	0	0	0	0	120	1	3	1	1	0	0	1	100	60	82	0	1	1	0	0	0	0	1	0	0	59.51	1.67	1018.8	0.47		18	1	1	89	89	#NULL!	0	0	42	45	20	0	84.8
162	2	58	77	156	31.6404	1.8	1	0	1	0	3	1	4	1	0	0	0	0	160	100	88	0		0	1	0	1	0	0	0	0	72.84	0.95	2739.2	0.45	0.023	16	1	2	96	96	#NULL!	0	0	41	50	26	0	67.5
163	1	38	82.5	176	26.6335	2.2	0	0	0	0	36	1	3	0	0	0	0	0	120	80	69	1		0	0	1	0	0	0	0	0	96.59	0.96	1024.7	0.57	0.472	13	1	1	52	52	#NULL!	0	0	40	54	30	1	68.8
[truncated: 37 more columns]
